# Supplementary material for: The Marginal Abatement Cost of Antimicrobials for Dairy Cow Mastitis: A Bioeconomic Optimization Perspective
Source: Vet Sci. 2023 Jan 25;10(2):92. doi: 10.3390/vetsci10020092 (PMC9962292; doi:10.3390/vetsci10020092)
Supplement: Supplementary file 1 [file vetsci-10-00092-s001.zip]

Archive with 1 entries (1 files):
- vetsci-2147427-supplementary.pdf
